# Supplementary material for: Sunitinib and Pterostilbene Combination Treatment Exerts Antitumor Effects in Gastric Cancer via Suppression of PDZD8
Source: Int J Mol Sci. 2022 Apr 4;23(7):4002. doi: 10.3390/ijms23074002 (PMC8999764; doi:10.3390/ijms23074002)
Supplement: Supplementary file 1 [file ijms-23-04002-s001.zip]

Archive with 1 entries (1 files):
- ijms-1649259-supplementary.pdf
